# Supplementary material for: SegFormer-based nectar source segmentation in remote sensing imagery
Source: Front Plant Sci. 2025 Oct 1;16:1666619. doi: 10.3389/fpls.2025.1666619 (PMC12521987; doi:10.3389/fpls.2025.1666619)
Supplement: Supplementary file 1 [file DataSheet1.zip]

Archive with 34 entries (34 files):
- Frontiers-Harvard.bst
- Frontiers-Vancouver.bst
- FrontiersinHarvard.cls
- FrontiersinVancouver.cls
- frontiers.tex
- frontiers_SupplementaryMaterial.tex
- frontiers_suppmat.cls
- frontiersinFPHY_FAMS.cls
- test.bib
- YM-logo.pdf
- logo1.pdf
- logo1.eps
- YM-logo.eps
- logo2.eps
- logo2.pdf
- logos.pdf
- logos.eps
- FIG2.jpg
- FIG3.jpg
- FIG1.png
- FIG4.jpg
- FIG5.jpg
- FIG7.jpg
- FIG6.jpg
- FIG8-1.jpg
- FIG8-2.jpg
- FIG9-2.jpg
- FIG9-3.jpg
- FIG9-1.jpg
- FIG9-4.jpg
- FIG9-5.jpg
- FIG9-6.jpg
- FIG10-2.jpg
- FIG10-1.jpg
