# Supplementary material for: SegFormer-based nectar source segmentation in remote sensing imagery
Source: Front Plant Sci. 2025 Oct 1;16:1666619. doi: 10.3389/fpls.2025.1666619 (PMC12521987; doi:10.3389/fpls.2025.1666619)
Supplement: Supplementary file 1 [file DataSheet1.zip › frontiers.tex]

%%%%%%%%%%%%%%%%%%%%%%%%%%%%%%%%%%%%%%%%%%%%%%%%%%%%%%%%%%%%%%%%%%%%%%%%%%%%%%%%%%%%%%%%%%%%%%%%%%%%%%%%%%%%%%%%%%%%%%%%%%%%%%%%%%%%%%%%%%%%%%%%%%%%%%%%%%%
% This is just an example/guide for you to refer to when submitting manuscripts to Frontiers, it is not mandatory to use Frontiers .cls files nor frontiers.tex  %
% This will only generate the Manuscript, the final article will be typeset by Frontiers after acceptance.   
%                                              %
%                                                                                                                                                         %
% When submitting your files, remember to upload this *tex file, the pdf generated with it, the *bib file (if bibliography is not within the *tex) and all the figures.
%%%%%%%%%%%%%%%%%%%%%%%%%%%%%%%%%%%%%%%%%%%%%%%%%%%%%%%%%%%%%%%%%%%%%%%%%%%%%%%%%%%%%%%%%%%%%%%%%%%%%%%%%%%%%%%%%%%%%%%%%%%%%%%%%%%%%%%%%%%%%%%%%%%%%%%%%%%

%%% Version 3.4 Generated 2022/06/14 %%%
%%% You will need to have the following packages installed: datetime, fmtcount, etoolbox, fcprefix, which are normally inlcuded in WinEdt. %%%
%%% In http://www.ctan.org/ you can find the packages and how to install them, if necessary. %%%
%%%  NB logo1.jpg is required in the path in order to correctly compile front page header %%%
\documentclass[utf8]{FrontiersinHarvard} % for articles in journals using the Harvard Referencing Style (Author-Date), for Frontiers Reference Styles by Journal: https://zendesk.frontiersin.org/hc/en-us/articles/360017860337-Frontiers-Reference-Styles-by-Journal
%\documentclass[utf8]{FrontiersinVancouver} % for articles in journals using the Vancouver Reference Style (Numbered), for Frontiers Reference Styles by Journal: https://zendesk.frontiersin.org/hc/en-us/articles/360017860337-Frontiers-Reference-Styles-by-Journal
%\documentclass[utf8]{frontiersinFPHY_FAMS} % Vancouver Reference Style (Numbered) for articles in the journals "Frontiers in Physics" and "Frontiers in Applied Mathematics and Statistics" 

%\setcitestyle{square} % for articles in the journals "Frontiers in Physics" and "Frontiers in Applied Mathematics and Statistics" 
\usepackage{url,hyperref,lineno,microtype}
\usepackage[onehalfspacing]{setspace}
\usepackage{graphicx}
\usepackage{float}
\usepackage{indentfirst}  
\usepackage{booktabs}

\makeatletter
\renewcommand\@biblabel[1]{}%本行去掉则有编号
\renewenvironment{thebibliography}[1]
     {\section*{\refname}%
      \@mkboth{\MakeUppercase\refname}{\MakeUppercase\refname}%
      \list{\@biblabel{\@arabic\c@enumiv}}%
           {\settowidth\labelwidth{\@biblabel{#1}}%
            \leftmargin\labelwidth
            \advance\leftmargin\labelsep
            \advance\leftmargin by 2em%
            \itemindent -2em
            \@openbib@code
            \usecounter{enumiv}%
            \let\p@enumiv\@empty
            \renewcommand\theenumiv{\@arabic\c@enumiv}}%
      \sloppy
      \clubpenalty4000
      \@clubpenalty \clubpenalty
      \widowpenalty4000%
      \sfcode`\.\@m}
     {\def\@noitemerr
       {\@latex@warning{Empty `thebibliography' environment}}%
      \endlist}
\makeatother
 
%\usepackage{subcaption}
\usepackage{subfig}


\linenumbers
\setlength{\parindent}{2em}  % 设置首行缩进

% Leave a blank line between paragraphs instead of using \\


\def\keyFont{\fontsize{8}{11}\helveticabold }
\def\firstAuthorLast{Dong {et~al.}} %use et al only if is more than 1 author
\def\Authors{Mengting Dong,$^{1}$, Hao Cao,$^{1,*}$, Tian Zhao,$^{1}$, Xu Zhao$^{1}$}
% Affiliations should be keyed to the author's name with superscript numbers and be listed as follows: Laboratory, Institute, Department, Organization, City, State abbreviation (USA, Canada, Australia), and Country (without detailed address information such as city zip codes or street names).
% If one of the authors has a change of address, list the new address below the correspondence details using a superscript symbol and use the same symbol to indicate the author in the author list.
\def\Address{$^{1}$School of Information and Network Engineering, Anhui Science and Technology University, Bengbu 233000, Anhui, China}
% The Corresponding Author should be marked with an asterisk
% Provide the exact contact address (this time including street name and city zip code) and email of the corresponding author
\def\corrAuthor{Hao Cao}

\def\corrEmail{caohao2000854@163.com}


\begin{document}
\onecolumn
\firstpage{1}

\title[SegFormer Nectar Source Segmentation]{SegFormer-Based Nectar Source Segmentation in Remote
Sensing Imagery} 

\author[\firstAuthorLast ]{\Authors} %This field will be automatically populated
\address{} %This field will be automatically populated
\correspondance{} %This field will be automatically populated

\extraAuth{}% If there are more than 1 corresponding author, comment this line and uncomment the next one.
%\extraAuth{corresponding Author2 \\ Laboratory X2, Institute X2, Department X2, Organization X2, Street X2, City X2 , State XX2 (only USA, Canada and Australia), Zip Code2, X2 Country X2, email2@uni2.edu}


\maketitle
\noindent
\begin{abstract}
%%% Leave the Abstract empty if your article does not require one, please see the Summary Table for full details.
\noindent Beekeepers often face challenges in accurately obtaining the spatial distribution of nectar-producing plants, which is critical for scientific decision-making and efficient beekeeping. In this study, we present an efficient method for automatically identifying nectar-producing plants using remote sensing imagery. High-resolution satellite images were collected and preprocessed, and an improved segmentation approach based on the SegFormer model was developed. This model incorporates the CBAM attention mechanism, deep residual structures, and a spatial feature enhancement module to improve segmentation performance. Experimental results on rapeseed flower images in Wuyuan County demonstrate that the improved model significantly outperformed the baseline, with mIoU increasing from 89.31\% to 91.05\%, mPA from 94.15\% to 95.02\%, and both mPrecision and mRecall reaching 95.40\% and 95.02\%, respectively. The proposed method greatly enhances the efficiency and accuracy of automatic nectar plant identification, providing beekeepers with real-time and reliable information on nectar sources. This approach supports precision management in apiculture and the advancement of intelligent agriculture, while also offering technical support for ecological monitoring and resource surveys.


\tiny
 \keyFont{ \section{Keywords:} remote sensing; SegFormer; nectar-producing plants; bees; semantic segmentation; deep learning} %All article types: you may provide up to 8 keywords; at least 5 are mandatory.
\end{abstract}

\section{Introduction}

Nectar source plants, as the ecological resource foundation of the beekeeping industry, directly determine honey yield and quality through their species composition, distribution density, and phenological characteristics. Precisely analyzing the spatial distribution patterns of nectar-producing vegetation is crucial for optimizing bee colony migration routes, improving honey collection efficiency, and regulating honey's nutritional quality. The sustainable development and utilization of nectar source resources is a core issue for the high-quality development of the beekeeping industry\hyperlink{ref1}{(Hunde et al. 2025)}. This study selects Wuyuan County, Jiangxi Province as a typical demonstration area. Wuyuan County, located in the northeastern part of Jiangxi Province, has unique geographical conditions, with a warm and humid climate and abundant water resources, providing an ideal environment for the growth of various nectar-producing plants. Especially in spring each year, vast fields of rapeseed flowers bloom in competition, becoming one of the important sources of nectar for bees. The widespread cultivation of rapeseed flowers has not only brought considerable economic benefits to the local agricultural economy but has also provided an important resource for the beekeeping industry, attracting a large number of tourists and further promoting the diversified development of the local economy. Therefore, Wuyuan County is undoubtedly an ideal location for nectar source research, especially considering its typical geographical features and abundant nectar source plant resources.\\
\indent However, Wuyuan's complex terrain and significant seasonal changes pose significant challenges for remote sensing identification of nectar-producing plants. Traditional methods for identifying nectar-producing plants rely primarily on human experience and typically require field surveys to determine the location and area of nectar sources\hyperlink{ref2}{(Langlois et al., 2020)}. While this method may be effective on a small scale, it is time-consuming and labor-intensive for large areas and mobile beekeepers. It is also susceptible to environmental changes and makes it difficult to monitor the growth and distribution of nectar-producing plants in real time.Additionally, traditional methods struggle to address seasonal changes and cannot quickly adjust recognition models to adapt to dynamic environmental changes, especially when beekeeping sites migrate seasonally, making traditional fixed monitoring methods even more limited. In contrast, remote sensing technology, as an efficient ground monitoring method, has been widely applied in the agricultural sector\hyperlink{ref3}{(Khanal et al., 2020)}. Especially when combined with deep learning algorithms, remote sensing technology can rapidly and accurately extract and identify the spatial distribution information of nectar-producing plants over a large area, making it of significant importance in the large-scale monitoring of nectar-producing plant distributions\hyperlink{ref4}{(Barnsley et al., 2022)}. Through drone or satellite remote sensing imagery, remote sensing technology can efficiently and precisely extract spatial distribution information from nectar-producing plants, addressing the limitations of traditional methods \hyperlink{ref5}{(Namdeo Aiwale et al., 2025)}. However, complex terrain backgrounds and variations in the size of nectar-producing plants make remote sensing image processing more challenging, especially when environmental conditions are complex and plant growth states vary significantly. Existing remote sensing identification methods often face low accuracy and segmentation precision under such conditions.\\
\indent To address issues such as complex backgrounds and varying target scales encountered during the segmentation of nectar-producing plants in remote sensing images, this paper proposes a segmentation method based on an improved SegFormer model. This method fully leverages the SegFormer model's advantages in multi-scale feature extraction and self-attention mechanisms, enabling efficient processing of diverse plant distribution scenarios and making it suitable for the automatic identification of nectar-producing plants. To further enhance the segmentation accuracy of the model, this paper introduces the Convolutional Block Attention Module  mechanism and Spatial Attention mechanism into the SegFormer architecture, combined with deep residual technology. CBAM effectively uncovers correlations between different channels, enhancing the model's ability to represent plant regions\hyperlink{ref6}{(Zhang et al., 2023)}; the Spatial Attention mechanism helps the model focus on key areas in the image, thereby improving segmentation accuracy\hyperlink{ref7}{(Zhu et al., 2019)}. Additionally, through the deep residual structure, the model effectively enhances feature expression capabilities and gradient propagation, improving segmentation performance for nectar-producing plants of various sizes and shapes\hyperlink{ref8}{(Fang et al., 2021)}. Whether in densely populated rapeseed flower areas or in dispersed vegetation regions, the model achieves high-precision segmentation.\\
\indent The application of remote sensing image segmentation technology in the large-scale monitoring of nectar plant distribution is of great significance\hyperlink{ref9}{(Adgaba et al., 2017)}. With the development of the beekeeping industry, mobile beekeeping has gradually become a common farming method. Beekeepers need to quickly and accurately understand the distribution of nectar-producing plants in different regions to make scientific honey harvesting decisions and flexibly adjust beekeeping strategies\hyperlink{ref10}{(Harianja et al., 2023)}. This helps beekeepers adjust their honey harvesting plans in real time, thereby improving honey production and quality. With technological advancements, the application of remote sensing technology and deep learning methods in nectar-producing plant monitoring has become increasingly precise and efficient. This enables beekeepers not only to obtain real-time spatial distribution information but also to conduct rapid monitoring across large areas, achieving more flexible and scientific honey harvesting decisions. Through this technology, beekeepers can promptly understand the distribution of nectar-producing plants in different regions, adjust beekeeping strategies and honey harvesting plans, and maximize honey production and quality. This not only helps the beekeeping industry improve production efficiency but also provides strong technical support and theoretical foundations for the development of precision agriculture.The remainder of this paper is structured as follows. Section 1 introduces the experimental materials, including the methods for data acquisition, preprocessing, and dataset construction. Section 2 elaborates on the remote sensing image honey source segmentation model based on the improved SegFormer, detailing the fundamental SegFormer architecture and the introduced enhancements: the CBAM attention mechanism, deep residual structure, and spatial feature enhancement module. Section 3 describes the model training environment, evaluation metrics, and validates the effectiveness of the improved model through ablation studies and comparative experiments. Finally, Section 4 summarizes the main conclusions of this study and discusses potential future research directions.\\


\section{Experimental materials}
\subsection{Image Acquisition and Processing}

In this study, the 621 original remote sensing images used were obtained from the Jilin-1 satellite and downloaded via the Aokang Interactive Map Platform. The image acquisition area is located primarily in Wuyuan County, northeastern Jiangxi Province, with acquisition times ranging from 2022 to March to May 2025. The satellite imagery resolution spans various scales, including 500 meters, 100 meters, and 50 meters, with the 50-meter resolution images serving as the primary data source. These images provide high-resolution ground data, making them particularly suitable for large-scale environmental monitoring and agricultural research. The Jilin-1 satellite can acquire various types of remote sensing images, including optical and multispectral images, providing valuable data support for the identification of nectar-producing plants\hyperlink{ref11}{(Li et al., 2021)}. To ensure the images meet the input requirements of deep learning models, all images underwent a series of preprocessing and enhancement steps.\\
\indent During image preprocessing, the original remote sensing images were first cropped and normalized to extract the target area, and the image size and aspect ratio were standardized to meet the input requirements of the deep learning model. The image size was adjusted to 512×512 pixels to reduce computational resource consumption during training while ensuring that image details were preserved. Subsequently, various random image enhancement techniques were applied, including brightness and contrast adjustments, random rotation, translation, mirror flipping, and noise addition.\\
\indent Through the above processing and enhancement steps, the original 621 remote sensing images underwent seven rounds of enhancement processing, resulting in a total of 4,337 images used for model training. These enhanced images not only expanded the scale of the dataset but also improved the model's generalization ability, enabling it to better handle the task of identifying nectar-producing plants under complex environmental conditions and seasonal changes.\\
\begin{figure}[H]
\centering  
\includegraphics[width=0.9\textwidth]{FIG1.png}  
\caption{Data set selection area.}  
\label{fig1}  % 标签
\end{figure}

\subsection{Dataset creation}
LabelImg annotation software was used to label these images. Referring to the typical color characteristics of rapeseed flowers in remote sensing images, the rapeseed flower areas were preselected with color values ranging from RGB (200–255, 200–255, 0–100). All nectar-producing plant areas in the images were accurately labeled, and annotation files in JSON format were generated. After annotation, the dataset was randomly divided into training, validation, and test sets in an 8:1:1 ratio. Following annotation completion, all annotated JSON files were converted into mask images for use in training deep learning models. Each mask image is a binary image of the same size as the original image, with annotated regions assigned a value of 1 and the background assigned a value of 0. This process was accomplished by writing a script to ensure that each annotated region was accurately converted into the corresponding mask image, providing high-quality label data for subsequent image segmentation tasks. As shown in Figure~\ref{fig2}.

\begin{figure}[H]
\centering 
%\isPreprints{\centering}{} % Only used for preprints
\includegraphics[width=0.8\textwidth]{FIG2.jpg}
\caption{ Annotation process.}
\label{fig2}
\end{figure}   


\section{Remote sensing image nectar source segmentation model based on SegFormer}
\subsection{SegFormer model}
SegFormer is an efficient image segmentation model based on the Transformer architecture, particularly suited for handling semantic segmentation in complex backgrounds and large-scale regions\hyperlink{ref12}{(Xie et al, 2021)}. Unlike traditional convolutional neural networks (CNNs), SegFormer leverages self-attention mechanisms and multi-scale feature extraction to effectively capture long-range dependencies in images, making it highly suitable for scenarios in remote sensing images where target sizes and scales vary significantly\hyperlink{ref13}{(Huang et al, 2023)}. The model employs a novel hierarchical Transformer encoder that outputs multi-scale features, extracting information from different levels through progressive downsampling to fully preserve spatial and contextual features. Additionally, SegFormer does not use positional encoding, avoiding performance degradation caused by interpolation when resolution changes\hyperlink{ref14}{Huang et al,2021}. The model also simplifies the decoding stage by using a lightweight MLP decoder, which effectively aggregates features from different layers to fuse local and global information. This design improves model inference efficiency while maintaining segmentation accuracy.\\
\indent Overall, SegFormer demonstrates exceptional multi-scale feature fusion and representation capabilities, effectively addressing challenges such as complex terrain features, diverse targets, and inconsistent scales in remote sensing image segmentation tasks. Leveraging the powerful modeling capabilities and efficient architecture of the Transformer framework, SegFormer maintains strong robustness even in large-scale and complex scenarios, making it an optimal solution for intelligent interpretation of remote sensing images. In remote sensing image segmentation tasks, it is often necessary to distinguish between different types of land cover (such as vegetation, water bodies, buildings, etc.), with objects exhibiting diverse shapes and sizes\hyperlink{ref15}{(Blaschke et al., 2004)}. SegFormer's multi-scale feature fusion module can simultaneously focus on fine-grained local information and global contextual relationships, significantly improving segmentation performance for small objects and boundaries\hyperlink{ref16}{(Chen et al., 2024)}. Therefore, the selection of SegFormer primarily considers its ability to demonstrate higher segmentation accuracy and robustness when processing remote sensing images with complex backgrounds, multi-scale targets, and diverse land cover types. It is particularly suitable for semantic segmentation tasks involving large-scale, high-resolution remote sensing images, such as urban building areas, farmland distribution, and mixed forest and water bodies. Its structural diagram is shown in Figure~\ref{fig3}.
\begin{figure}[H]
\centering
\includegraphics[width=0.8\textwidth]{FIG3.jpg}
\caption{ SegFormer network structure diagram.}
\label{fig3}
\end{figure}  

\subsection{Improved SegFormer remote sensing image nectar source segmentation model}
To improve the performance of the SegFormer model in the task of segmenting nectar-producing plants in remote sensing images, this paper proposes targeted structural improvements to the model. The overall improvement framework is shown in Figure~\ref{fig4}. While retaining the original encoder-decoder backbone structure, this paper sequentially introduces the CBAM attention mechanism, deep residual structure, and spatial attention module during the feature fusion stage. This approach not only effectively extracts key information from multi-scale features but also significantly enhances the model's segmentation capabilities for complex scenes and fine-grained targets.

\begin{figure}[H]
\centering
\includegraphics[width=0.8\textwidth]{FIG4.jpg}
\caption{ Structural diagram of the improved SegFormer remote sensing image nectar source segmentation model.}
\label{fig4}
\end{figure} 

\subsubsection{CBAM Attention}
\begin{figure}[H]
\centering
\includegraphics[width=0.8\textwidth]{FIG5.jpg}
\caption{ CBAM structure diagram.}
\label{fig5}
\end{figure} 
To further enhance the model's feature extraction capabilities, this paper introduces the CBAM (Convolutional Block Attention Module) attention mechanism into the feature fusion module of SegFormer. CBAM is a lightweight, pluggable attention mechanism proposed by Sanghyun Woo et al. in their 2018 ECCV paper titled “CBAM: Convolutional Block Attention Module.”\hyperlink{ref17}{(Woo et al., 2018)} CBAM can adaptively adjust feature responses in both the channel and spatial dimensions, thereby enhancing the network's ability to express key information. In this study, we integrate the CBAM module into the SegFormer framework to enhance the model's feature extraction and fine-grained object discrimination capabilities in the task of honey plant segmentation in remote sensing images. CBAM primarily consists of a channel attention module and a spatial attention module, which are used in series\hyperlink{ref18}{(Wang et al., 2021)}, as shown in Figure~\ref{fig5}.\\
\indent Channel attention involves applying global average pooling and global max pooling separately to the input features, generating two channel description vectors. These vectors are then passed through a shared fully connected network, summed together, and passed through a Sigmoid activation function to obtain the channel attention weights. These weights adaptively adjust the contribution of each channel in the input features, highlighting useful information while suppressing irrelevant features. The spatial attention module applies average pooling and max pooling along the spatial dimension of the enhanced features, concatenates them, and passes the result through a convolutional layer followed by a Sigmoid activation to obtain the spatial attention weights. These weights direct the network to focus on the most significant regions of the image. The formulas are given in Equation~\ref{formula1} and Equation~\ref{formula2}.

\begin{equation}
M_c(F) = \sigma(\mathrm{MLP}(\mathrm{AvgPool}(F)) + \mathrm{MLP}(\mathrm{MaxPool}(F)))
\label{formula1}
\end{equation}
\begin{equation}
M_s(F) = \sigma\left(f^{7 \times 7}\left([\mathrm{AvgPool}(F);\ \mathrm{MaxPool}(F)]\right)\right)
\label{formula2}
\end{equation}
$M_c(F)$ is the channel attention weight. An adaptive coefficient between 0 and 1 is assigned to each channel. $\mathrm{AvgPool}(F)$ is global average pooling, $\mathrm{MaxPool}(F)$ is global maximum pooling, and $\sigma$ refers to the Sigmoid activation function.

\subsubsection{Depth Residual}

\begin{figure}[H]
\centering
\includegraphics[width=0.8\textwidth]{FIG6.jpg}
\caption{ Deep residual structure diagram.}
\label{fig6}
\end{figure} 
To enhance the model's adaptability and feature representation capabilities in complex scenarios, this paper introduces a deep residual structure into the feature fusion stage of SegFormer (as shown in Figure~\ref{fig6}). The deep residual structure was first proposed by He et al. and has since become a core module in modern deep neural networks\hyperlink{ref19}{(He et al., 2016)}. Its fundamental idea is to add a shortcut path with an identity mapping alongside the main branch, enabling direct feature transmission and superposition, thereby improving the efficiency of information flow within the network. Compared to traditional structures, residual structures not only effectively preserve input features, but also significantly enhance the network's ability to model complex targets and fine-grained features, providing a robust foundation for improving segmentation accuracy and robustness \hyperlink{ref20}{(Lin et al., 2017)}.\\
\indent The deep residual structure uses shortcuts through identity mappings to directly add input features to output features that have undergone several convolutions, normalizations, and activations\hyperlink{ref21}{(He et al., 2016)}. This not only deepens the number of network layers but also effectively alleviates the problems of gradient disappearance and network degradation. The mathematical expression is as follows.
\begin{equation}
Y = M_s(F) \otimes F
\label{formula3}
\end{equation}
$x$ is the input feature, $F(x)$ represents the residual mapping to be learned, and $y$ represents the desired original mapping.

\subsubsection{Spatial Attention}
\begin{figure}[H]
\centering  
\includegraphics[width=0.8\textwidth]{FIG7.jpg}
\caption{Independent Spatial Attention Structure Diagram.}
\label{fig7}
\end{figure} 
In this study, although the CBAM module has integrated channel attention and spatial attention mechanisms, enabling adaptive enhancement of feature representation in different dimensions, the complex background information and multi-dimensional distribution of fine-grained targets in remote sensing images still pose significant challenges for spatial feature modeling. To further enhance the model's sensitivity to key spatial regions, this paper introduces an independent spatial attention mechanism based on the CBAM module.\\
\indent The spatial attention mechanism primarily targets the spatial position dimension of feature maps, guiding the model to focus on key regions related to the segmentation target by adaptively learning response weights for different positions\hyperlink{ref22}{(Zhu et al., 2019)}. Specifically, spatial attention first performs global average pooling and global max pooling on the input features in the channel dimension, yielding two two-dimensional maps representing spatial distribution features. These two maps are then concatenated along the channel dimension, followed by feature fusion through a convolutional layer\hyperlink{ref23}{(Chen et al., 2017)}. A Sigmoid activation function is used to generate the spatial attention weight map. This weight map applies element-wise weighting to the original features, significantly enhancing important spatial regions while effectively suppressing irrelevant regions. The structural diagram is shown in Figure \ref{fig7} below.

\section{Model Training}
\subsection{Experiment Running Platform}
The experimental environment includes the Windows 11 operating system, a 12th-generation Intel Core i7 processor, an NVIDIA GeForce RTX 3090 graphics card, Python 3.8, PyTorch 1.11.0, and CUDA 11.3.
\subsection{Evaluation Indicators}
To comprehensively evaluate the performance of the improved SegFormer model in the task of segmenting nectar-producing plants in remote sensing images, this article selected four evaluation metrics: mean intersection over union (mIoU), mean pixel accuracy (mPA), mean precision (mPrecision) and mean recall (mRecall). Their mathematical expressions are as follows\ref{formula4}--\ref{formula7}.

\begin{equation}
\mathrm{mIoU} = \frac{1}{K} \sum_{k=1}^{K} \frac{TP_k}{TP_k + FP_k + FN_k}
\label{formula4}
\end{equation}

\begin{equation}
\mathrm{mPA} = \frac{1}{K} \sum_{k=1}^{K} \frac{TP_k}{TP_k + FN_k}
\label{formula5}
\end{equation}

\begin{equation}
\mathrm{mPrecision} = \frac{1}{K} \sum_{k=1}^{K} \frac{TP_k}{TP_k + FP_k}
\label{formula6}
\end{equation}

\begin{equation}
\mathrm{mRecall} = \frac{1}{K} \sum_{k=1}^{K} \frac{TP_k}{TP_k + FN_k}
\label{formula7}
\end{equation}
Where $K$ denotes the total number of categories, $TP_k$ denotes the true positives of category $k$, $FP_k$ denotes the false positives of category $k$, and $FN_k$ denotes the false negatives of category $k$.
\subsection{Ablation Experiments}
To validate the role of each module in the improved SegFormer model for segmentation tasks on remote sensing images, this paper designed multiple ablation experiments and compared and evaluated each model under the condition of 100 training iterations. The specific results are shown in Table~\ref{Tab1}. As shown in the table, the baseline model (ID 0) without any modules achieved an mIoU of 89.31\%, an mPA of 94.15\%, and both mPrecision and mRecall at 94.15\%. By introducing the CBAM attention mechanism (ID 1), the deep residual module (ID 2), and the spatial feature module (ID 3), the model performance improved. Specifically, after adding CBAM, mIoU improved to 90.43\% and mPA to 94.64\%; after introducing the deep residual module, mIoU and mPA reached 90.80\% and 95.00\%, respectively; while introducing only the spatial module resulted in an mIoU of 89.88\%, with limited improvement.\\

\begin{table}[htbp]
\centering
\caption{ \vspace{3pt}  Ablation Experiment Comparison Table}
\resizebox{\textwidth}{!}{
\begin{tabular}{c c c c c c c c}
\toprule
Serial number & CBAM Attention & Depth Residual & Spatial Attention & mIoU/\% & mPA/\% & mPrecision/\% & mRecall/\% \\
\midrule
0 &      &      &      & 89.31 & 94.15 & 94.25 & 94.15 \\
1 & $\checkmark$ &      &      & 90.43 & 94.64 & 95.07 & 94.64 \\
2 &      & $\checkmark$ &      & 90.80 & 95.00 & 95.14 & 95.00 \\
3 &      &      & $\checkmark$ & 89.88 & 94.62 & 94.43 & 94.62 \\
4 & $\checkmark$ & $\checkmark$ &      & 90.76 & 94.90 & 95.18 & 94.90 \\
5 & $\checkmark$ &      & $\checkmark$ & 90.53 & 94.85 & 94.97 & 94.85 \\
6 &      & $\checkmark$ & $\checkmark$ & 90.68 & 94.75 & 95.24 & 94.75 \\
7 & $\checkmark$ & $\checkmark$ & $\checkmark$ & 91.05 & 95.02 & 95.40 & 95.02 \\
\bottomrule
\label{Tab1}
\end{tabular}
}
\vspace{2mm}
\begin{minipage}{\textwidth}
\raggedright   % 靠左对齐
\footnotesize
Note: ``$\checkmark$'' indicates that this module has been added.
\end{minipage}
\end{table}
\begin{figure}
    \centering
    \subfloat[Item 0 experiment]{%
        \includegraphics[width=0.48\textwidth]{FIG8-1.jpg}
    }
    \hfill
    \subfloat[Item 7 experiment]{%
        \includegraphics[width=0.48\textwidth]{FIG8-2.jpg}
    }
    \caption{Comparison of initial mIoU change curves.}
    \label{fig8}
\end{figure}

\indent Next, by combining the various modules, it can be observed that when CBAM and the deep residual module (item 4) are added together, the mIoU improves to 90.76\% and the mPA improves to 94.90\%; When CBAM and the spatial module (item 5) are combined, mIoU is 90.68\%; when both the deep residual and spatial modules (item 6) are added, mIoU is 90.68\%, and mPA is 94.75\%. Finally, when all three modules are combined (item 7), the model achieves optimal performance after 100 training rounds, with mIoU reaching 91.05\%, mPA improving to 95.02\%, and mPrecision and mRecall reaching 95.40\% and 95.02\%, respectively. Additionally, as shown in Figure~\ref{fig8}, the seventh model converged faster in terms of mIoU during training and achieved a higher final value than the baseline model, further validating the improvement of segmentation performance by the enhanced modules. The combined use of CBAM, deep residuals, and spatial modules can significantly improve the segmentation performance of the model. Each module has a positive effect on the model, and the combined effect of all modules achieves optimal results.

\subsection{Comparative Experiments}
\begin{table}[H]
\centering
\caption{\vspace{3pt} Comparison of test results between SegFormer before and after improvement and other models}
\vspace{5pt}
\begin{tabular}{lcccc}
\toprule
\textbf{model} & \textbf{mIoU/\%} & \textbf{mPA/\%} & \textbf{mPrecision/\%} & \textbf{mRecall/\%} \\
\midrule
Unet              & 87.68 & 92.73 & 93.72 & 92.73 \\
Pspnet            & 85.89 & 91.40 & 92.87 & 91.40 \\
Hrnet             & 87.95 & 93.74 & 93.05 & 93.74 \\
Deeplabv3         & 86.44 & 92.18 & 92.75 & 92.18 \\
SegFormer         & 89.31 & 94.15 & 94.25 & 94.15 \\
\textbf{Improve SegFormer} & 91.05 & 95.02 & 95.40 & 95.02 \\
\bottomrule
\label{Tab2}
\end{tabular}
\end{table}
\begin{figure}[H]
    \centering
    % 第一行
    \subfloat[\centering Unet ]{%
        \includegraphics[width=0.45\textwidth]{FIG9-1.jpg}
    }
    \hfill
    \subfloat[\centering Pspnet]{%
        \includegraphics[width=0.45\textwidth]{FIG9-2.jpg}
    }
    \vspace{4mm}
    % 第二行
    \subfloat[\centering Hrnet]{%
        \includegraphics[width=0.45\textwidth]{FIG9-3.jpg}
    }
    \hfill
    \subfloat[\centering Deeplabv3]{%
        \includegraphics[width=0.45\textwidth]{FIG9-4.jpg}
    }
    \vspace{4mm}
    % 第三行
    \subfloat[\centering SegFormer]{%
        \includegraphics[width=0.45\textwidth]{FIG9-5.jpg}
    }
    \hfill
    \subfloat[\centering Imporve SegFormer]{%
        \includegraphics[width=0.45\textwidth]{FIG9-6.jpg}
    }
    \caption{\centering Comparison of loss change curves during training for each model.}
    \label{fig9}
\end{figure}

To comprehensively evaluate the segmentation performance of the proposed improved SegFormer model, this paper conducted comparative experiments with various mainstream segmentation methods, including Unet, Pspnet, Hrnet, Deeplabv3, and the original SegFormer. The results are shown in Table~\ref{Tab2}. As can be seen, the improved SegFormer achieves the best performance across all metrics, significantly outperforming other comparison models, indicating that the proposed method demonstrates superior accuracy and generalization capabilities in remote sensing image segmentation tasks. Additionally, the original SegFormer also outperforms traditional convolutional neural network models, further highlighting the advantages of the Transformer architecture in semantic segmentation tasks.\\
\indent In addition, Figure~\ref{fig9} compares the loss change curves of each model during training. It can be seen that the improved SegFormer converges to a lower level faster in both the training and validation sets, and the training loss and validation loss always maintain a small gap. The above experimental results fully demonstrate that the proposed improved SegFormer can not only effectively improve the accuracy of remote sensing image segmentation, but also has better convergence and generalization capabilities.
\indent Figure~\ref{fig10} shows a comparison of the segmentation results of the original SegFormer model and the improved SegFormer model on the same remote sensing image. It can be seen that the improved model achieves more accurate and complete segmentation of field boundaries and small-area target regions, with a significant reduction in missed and misclassified areas marked by red circles. This result not only improves the accuracy of automatic identification of nectar-producing plants but also provides strong support for the practical application of remote sensing technology in fields such as nectar resource surveys and ecological environment monitoring.

\begin{figure}[H]
    \centering
    \subfloat[\centering SegFormer]{%
        \includegraphics[width=0.48\textwidth]{FIG10-1.jpg}
    }
    \hfill
    \subfloat[\centering Impove SegFormer]{%
        \includegraphics[width=0.48\textwidth]{FIG10-2.jpg}
    }
    \caption{\centering Comparison of prediction results before and after improvement.}
    \label{fig10}
\end{figure}


\section{Conclusions}
To address the remote sensing image segmentation requirements for Wuyuan County's complex terrain and diverse distribution of nectar-producing plants, this paper takes rapeseed flowers as a representative nectar-producing plant and proposes an improved SegFormer segmentation method that integrates the CBAM attention mechanism, deep residual structure, and spatial attention. Through experiments on multi-source remote sensing image datasets, the model demonstrates superior performance compared to mainstream segmentation methods such as UNet, Pspnet, Hrnet, Deeplabv3, and the original SegFormer in terms of nectar-producing plant boundary identification, segmentation of scattered and small-scale targets, and other aspects, with more precise and reliable extraction of spatial distribution features.\\
\indent Experimental results show that the improved model achieves significant improvements in key evaluation metrics such as mIoU and mPA, better addressing complex terrain backgrounds and seasonal changes in nectar-producing plants. Its segmentation performance is particularly outstanding in areas such as the edges of rapeseed flower fields and sparsely distributed regions. Based on this method, not only can the efficiency and accuracy of automatic identification of nectar-producing plants in remote sensing images be significantly improved, but it also provides beekeepers with scientific information on nectar distribution, assisting in beekeeping decision-making and enhancing honey production and quality. Additionally, this method offers efficient and intelligent technical support for practical applications such as nectar resource surveys, scientific beekeeping management, and dynamic monitoring of ecological environments, effectively overcoming the limitations of traditional manual surveys, which are time-consuming, labor-intensive, and lack timeliness.


\section{Conflict of Interest}

The authors declare no conflicts of interest.

\section{Author Contributions}
Mengting Dong: Conceptualization, Methodology, Software, Validation, Writing - original draft. Hao Cao: Conceptualization, Validation, Writing - review \& editing, Supervision, Project administration, Funding acquisition. Tian Zhao: Validation, Writing - review \& editing. Xu Zhao: Validation, Writing - review \& editing.


\section{Funding}

This research was funded by Anhui Science and Technology University under the Key Discipline Construction Project (XK-XJGY002) and the Research on Accounting Services for Corporate Green Innovation under the New Development Pattern (2022AH051597).
\section{Data Availability Statement}
The data that support the findings of this study are available from the corresponding author, upon 463
reasonable request.


\begin{thebibliography}{99}
\hypertarget{ref1}{\bibitem{ref1}
Hunde, T. A. (2025). The Potential and Transformation of Beekeeping for Natural Resource Conservation and Poverty Reduction in the Case of Ethiopia: A Review. \textit{International Journal} 13(1), 1-13.}

\hypertarget{ref2}{\bibitem{ref2}
Langlois, A., Jacquemart, A. L., and Piqueray, J. (2020). Contribution of extensive farming practices to the supply of floral resources for pollinators. \textit{Insects} 11(11), 818. doi: 10.3390/insects11110818.}

\hypertarget{ref3}{\bibitem{ref3}
Khanal, S., Kc, K., Fulton, J. P., et al. (2020). Remote sensing in agriculture—accomplishments, limitations, and opportunities. \textit{Remote Sensing} 12(22), 3783. doi: 10.3390/rs12223783.}

\hypertarget{ref4}{\bibitem{ref4}
Barnsley, S. L., Lovett, A. A., and Dicks, L. V. (2022). Mapping nectar-rich pollinator floral resources using airborne multispectral imagery. \textit{Journal of Environmental Management} 313, 114942. doi: 10.1016/j.jenvman.2022.114942.}

\hypertarget{ref5}{\bibitem{ref5}
Namdeo Aiwale, H., Sarnobat, D. H., and Dhavale, M. C. (2025). Integrated Pest and Disease Management IPDM. \textit{Plant Health and Disease Management: A Modern Approach} 156. }

\hypertarget{ref6}{\bibitem{ref6}
Zhang, Y., Wang, H., Liu, J., et al. (2023). A lightweight winter wheat planting area extraction model based on improved DeepLabv3+ and CBAM. \textit{Remote Sensing} 15(17), 4156.}

\hypertarget{ref7}{\bibitem{ref7}
Zhu, X., Cheng, D., Zhang, Z., et al. (2019). An empirical study of spatial attention mechanisms in deep networks. In \textit{Proceedings of the IEEE/CVF International Conference on Computer Vision}, 6688-6697.}

\hypertarget{ref8}{\bibitem{ref8}
Fang, W., Yu, Z., Chen, Y., et al. (2021). Deep residual learning in spiking neural networks. \textit{Advances in Neural Information Processing Systems} 34, 21056-21069.}

\hypertarget{ref9}{\bibitem{ref9}
Adgaba, N., Alghamdi, A., Sammoud, R., et al. (2017). Determining spatio-temporal distribution of bee forage species of Al-Baha region based on ground inventorying supported with GIS applications and Remote Sensed Satellite Image analysis. \textit{Saudi Journal of Biological Sciences} 24(5), 1038-1044.}

\hypertarget{ref10}{\bibitem{ref10}
Harianja, A. H., Adalina, Y., Pasaribu, G., et al. (2023). Potential of beekeeping to support the livelihood, economy, society, and environment of Indonesia. \textit{Forests} 14(2), 321.}

\hypertarget{ref11}{\bibitem{ref11}
Li, D., Wang, M., and Jiang, J. (2021). China's high-resolution optical remote sensing satellites and their mapping applications. \textit{Geo-spatial Information Science} 24(1), 85-94.}

\hypertarget{ref12}{\bibitem{ref12}
Xie, E., Wang, W., Yu, Z., et al. (2021). SegFormer: Simple and efficient design for semantic segmentation with transformers. \textit{Advances in Neural Information Processing Systems} 34, 12077-12090.}

\hypertarget{ref13}{\bibitem{ref13}
Huang, L., Jiang, B., Lv, S., et al. (2023). Deep-learning-based semantic segmentation of remote sensing images: A survey. \textit{IEEE Journal of Selected Topics in Applied Earth Observations and Remote Sensing} 17, 8370-8396.}

\hypertarget{ref14}{\bibitem{ref14}
Huang, X., Deng, Z., Li, D., et al. (2021). Missformer: An effective medical image segmentation transformer. \textit{arXiv Preprint} arXiv:2109.07162.}

\hypertarget{ref15}{\bibitem{ref15}
Blaschke, T., Burnett, C., and Pekkarinen, A. (2004). Image segmentation methods for object-based analysis and classification. In \textit{Remote Sensing Image Analysis: Including the Spatial Domain}. Springer: Dordrecht, Netherlands, 211-236.}

\hypertarget{ref16}{\bibitem{ref16}
Chen, Y., Wang, Y., Xiong, S., et al. (2024). Integrating detailed features and global contexts for semantic segmentation in ultra-high-resolution remote sensing images. \textit{IEEE Transactions on Geoscience and Remote Sensing}.}

\hypertarget{ref17}{\bibitem{ref17}
Woo, S., Park, J., Lee, J. Y., et al. (2018). CBAM: Convolutional block attention module. In \textit{Proceedings of the European Conference on Computer Vision (ECCV)}, 3-19.}

\hypertarget{ref18}{\bibitem{ref18}
Wang, Y., Zhang, Z., Feng, L., et al. (2021). A new attention-based CNN approach for crop mapping using time series Sentinel-2 images. \textit{Computers and Electronics in Agriculture} 184, 106090.}

\hypertarget{ref19}{\bibitem{ref19}
He, K., Zhang, X., Ren, S., et al. (2016). Deep residual learning for image recognition. In \textit{Proceedings of the IEEE Conference on Computer Vision and Pattern Recognition}, 770-778.}

\hypertarget{ref20}{\bibitem{ref20}
Lin, G., Shen, C., Van Den Hengel, A., et al. (2017). Exploring context with deep structured models for semantic segmentation. \textit{IEEE Transactions on Pattern Analysis and Machine Intelligence} 40(6), 1352-1366.}

\hypertarget{ref21}{\bibitem{ref21}
He, K., Zhang, X., Ren, S., et al. (2016). Identity mappings in deep residual networks. In \textit{Computer Vision-ECCV 2016: 14th European Conference, Amsterdam, The Netherlands, October 11-14, 2016, Proceedings, Part IV 14}. Springer: International Publishing, 630-645.}

\hypertarget{ref22}{\bibitem{ref22}
Zhu, X., Cheng, D., Zhang, Z., et al. (2019). An empirical study of spatial attention mechanisms in deep networks. In \textit{Proceedings of the IEEE/CVF International Conference on Computer Vision}, 6688-6697.}

\hypertarget{ref23}{\bibitem{ref23}
Chen, L., Zhang, H., Xiao, J., et al. (2017). Sca-cnn: Spatial and channel-wise attention in convolutional networks for image captioning. In \textit{Proceedings of the IEEE Conference on Computer Vision and Pattern Recognition}, 5659-5667.}

\end{thebibliography}


\end{document}
